# Supplementary material for: Metagenomic analysis of the faecal microbiota and AMR in roe deer in Western Pomerania
Source: Sci Rep. 2025 Mar 18;15:9288. doi: 10.1038/s41598-025-93602-4 (PMC11920406; doi:10.1038/s41598-025-93602-4)
Supplement: Supplementary file 1 — Supplementary Material 1 [file 41598_2025_93602_MOESM1_ESM.xlsx]

## Sheet: Tabelle1
ID	Date	Locality	Sex	Age (in y)	open/forested
W1	2023-04-17	Elisenhain	♂	1	forested
W2	2023-04-16	Diedrichshagen	♂	1	forested
W3	2023-04-29	Potthagen	♀	1	forested
W4	2023-04-16	Diedrichshagen	♂	1	forested
W5	2023-04-16	Diedrichshagen	♀	1	forested
W6	2023-04-29	Potthagen	♂	1	forested
W7	2023-05-01	Diedrichshagen	♂	1	forested
W8	2023-05-01	Diedrichshagen	♂	1	forested
W9	2023-04-29	Potthagen	♀	1	forested
W10	2023-04-29	Potthagen	♂	3	forested
W11	2023-05-02	Diedrichshagen	♂	4	forested
W12	2023-05-19	Dargelin	♂	1.5	open
W13	2023-05-02	Stadtrevier, Greifswald	♂	3	open
W14	2023-05-02	Diedrichshagen	♂	1	forested
W15	2023-05-02	Diedrichshagen	♂	1	forested
F1	2023-02-07	Schönwalde	♂	3.5	open
F2	2023-06-01	Grubenhagen	♂	1	open
F3	2023-05-30	Helmshagen II	♂	2.5	open
F4	2023-05-29	Grubenhagen	♂	1	forested
F6	2023-05-01	Dambek	♂	1	open
F7	2023-05-17	Dargelin	♂	3	open
F8	2023-05-17	Dargelin	♂	4	open
F9	2023-05-30	Dargelin	♂	3	open
F10	2023-05-15	Klein Schönwalde	♂	1	open
F12	2023-05-21	Potthagen	♂	1	forested
F13	2023-05-21	Potthagen	♂	3	forested
F15	2023-05-17	Dargelin	♂	1	open
