# Supplementary material for: Metagenomic analysis of the faecal microbiota and AMR in roe deer in Western Pomerania
Source: Sci Rep. 2025 Mar 18;15:9288. doi: 10.1038/s41598-025-93602-4 (PMC11920406; doi:10.1038/s41598-025-93602-4)
Supplement: Supplementary file 2 — Supplementary Material 2 [file 41598_2025_93602_MOESM2_ESM.xlsx]

## Sheet: Tabelle1
Sample	W1	W2	W3	W4	W5	W6	W7	W8	W9	W10	W11	W12	W13	W14	W15
Abundance	0.180	0.015	0.031	0.005	0.045	0.050	0.050	0.072	0.035	0.014	0.015	0.012	0.044	0.007	0.008
Sample	F1	F2	F3	F6	F7	F8	F9	F10	F12	F13	F15
Abundance	0.051	0.001	0.019	0.018	0.135	0.009	0.004	0.064	0.002	0.036	0.005
