# Supplementary material for: Metagenomic analysis of the faecal microbiota and AMR in roe deer in Western Pomerania
Source: Sci Rep. 2025 Mar 18;15:9288. doi: 10.1038/s41598-025-93602-4 (PMC11920406; doi:10.1038/s41598-025-93602-4)
Supplement: Supplementary file 4 — Supplementary Material 4 [file 41598_2025_93602_MOESM4_ESM.txt]

Gene	Class	normalised abundance	standard deviation normalised abundance	relative abundance by sample	standard deviation relative abundance by sample
A16S	Aminoglycosides	4.201161e-03	3.234716e-03	0.7977373386	2.787482e-01
AAC2-PRIME	Aminoglycosides	1.838210e-05	9.588797e-06	0.0047993267	4.123472e-03
AAC3	Aminoglycosides	3.691551e-05	2.395209e-05	0.0094807737	1.025765e-02
AAC3-PRIME	Aminoglycosides	1.159243e-05	0.000000e+00	0.0012630486	0.000000e+00
AAC6-PRIME	Aminoglycosides	6.373516e-05	4.346053e-05	0.0126754320	1.650476e-02
AAK	Betalactams	9.639295e-06	0.000000e+00	0.0007443666	0.000000e+00
ABAF	Fosfomycin	2.141889e-05	3.740278e-06	0.0025614519	5.473272e-04
ABAQ	Fosfomycin	2.011056e-05	7.564089e-07	0.0023826223	5.491072e-05
ACC	Betalactams	1.128810e-05	3.685121e-06	0.0021534151	1.200405e-03
ACI	Betalactams	9.639295e-06	0.000000e+00	0.0007443666	0.000000e+00
ACT	Betalactams	2.184803e-05	1.263508e-05	0.0045787789	4.074369e-03
ADC	Betalactams	1.195982e-05	4.584857e-06	0.0019182314	1.253773e-03
AER	Betalactams	2.620004e-05	NA	0.0020614351	NA
AFM	Betalactams	9.639295e-06	0.000000e+00	0.0007443666	0.000000e+00
AHPC	Mycobacterium_tuberculosis-specific_Drug	4.530989e-06	0.000000e+00	0.0001402025	0.000000e+00
AIM	Betalactams	1.324041e-05	8.666670e-06	0.0031209119	2.955777e-03
ALG	Betalactams	1.536654e-05	6.320784e-06	0.0031801000	3.451394e-03
ALMG	Cationic_antimicrobial_peptides	9.473752e-06	NA	0.0007454006	NA
ALR	Mycobacterium_tuberculosis-specific_Drug	6.235520e-06	1.699003e-06	0.0006525276	2.691546e-04
AMPC	Betalactams	7.640998e-05	4.803283e-04	0.0061702817	3.771890e-02
AMPCR	Betalactams	1.554821e-05	3.290224e-05	0.0015328035	2.571851e-03
AMPH	Betalactams	4.320211e-04	1.431172e-03	0.0290228282	1.057782e-01
ANA	Betalactams	8.306050e-06	8.668736e-07	0.0003729624	9.076898e-05
ANT2-DPRIME	Aminoglycosides	1.587698e-05	5.644579e-06	0.0017974011	8.698595e-04
ANT3-DPRIME	Aminoglycosides	3.056010e-05	3.195703e-05	0.0042888381	2.534370e-03
ANT4-PRIME	Aminoglycosides	2.316306e-05	1.261603e-05	0.0032437148	2.289479e-03
ANT6	Aminoglycosides	1.796432e-05	8.647082e-06	0.0036866140	1.438340e-03
ANT9	Aminoglycosides	1.159243e-05	0.000000e+00	0.0012630486	0.000000e+00
APH2-DPRIME	Aminoglycosides	2.166965e-05	6.200209e-06	0.0102293550	1.252734e-02
APH3-DPRIME	Aminoglycosides	4.931424e-05	6.899162e-05	0.0054791386	3.465636e-03
APH3-PRIME	Aminoglycosides	1.994601e-05	9.500270e-06	0.0043558869	3.553987e-03
APH4	Aminoglycosides	1.729029e-05	5.136360e-06	0.0022353598	1.309577e-03
APH6	Aminoglycosides	4.447908e-05	7.096271e-05	0.0048054667	3.803650e-03
APH7-DPRIME	Aminoglycosides	1.393677e-05	5.011650e-06	0.0028097806	2.056337e-03
APH9	Aminoglycosides	1.205579e-05	3.667538e-07	0.0026900166	2.231361e-03
APMA	Aminoglycosides	1.179248e-05	2.375016e-06	0.0054480116	4.930419e-03
AQU	Betalactams	1.094837e-05	1.485216e-06	0.0012366643	5.903111e-04
ARL	Betalactams	9.642426e-06	5.428577e-07	0.0014286179	3.957027e-04
ARNA	Cationic_antimicrobial_peptides	8.904224e-06	3.188694e-06	0.0017921765	1.881465e-03
ARR	Rifampin	3.114318e-06	5.972787e-07	0.0004838487	3.534163e-04
ASMA	Multi-drug_resistance	3.722341e-04	1.465886e-03	0.0245475337	1.098725e-01
AST	Betalactams	2.061009e-05	9.823657e-06	0.0029968491	1.758683e-03
AXC	Betalactams	1.197176e-05	3.460068e-06	0.0029192798	3.224569e-03
BACA	Bacitracin	5.888516e-04	1.311673e-03	0.0441572291	9.601158e-02
BASRS	Cationic_antimicrobial_peptides	1.196617e-05	3.323511e-06	0.0011875625	6.825941e-04
BBI	Betalactams	1.179066e-05	0.000000e+00	0.0018187607	0.000000e+00
BCL	Betalactams	1.310002e-05	NA	0.0010307175	NA
BCRA	Bacitracin	1.247007e-05	1.152040e-06	0.0072243569	4.339410e-03
BEL	Betalactams	1.762544e-05	0.000000e+00	0.0027805301	0.000000e+00
BES	Betalactams	9.880887e-06	6.443605e-07	0.0020197939	1.865584e-03
BJP1	Betalactams	1.247497e-05	4.313528e-06	0.0025772124	1.187145e-03
BKC	Betalactams	1.472585e-05	4.216391e-06	0.0032205550	3.053603e-03
BLA1	Betalactams	1.289567e-05	0.000000e+00	0.0015928345	0.000000e+00
BLAA	Betalactams	1.215689e-05	5.789629e-06	0.0031601924	3.860507e-03
BLAB	Betalactams	1.387300e-05	3.805664e-06	0.0032906042	5.173096e-04
BLAC	Betalactams	1.208793e-05	3.945919e-06	0.0023472297	2.496744e-03
BLACRP	Betalactams	1.366494e-05	7.005556e-06	0.0021658722	1.339199e-03
BLAE	Betalactams	7.420074e-06	0.000000e+00	0.0006417348	0.000000e+00
BLAEAM	Betalactams	1.369740e-05	3.983755e-06	0.0036802342	9.124665e-04
BLAEC	Betalactams	4.480868e-04	1.431777e-03	0.0408646413	1.067418e-01
BLAECM	Betalactams	1.311092e-05	5.432875e-06	0.0015789092	8.680235e-04
BLAF	Betalactams	1.198772e-05	3.010703e-06	0.0025574035	1.155828e-03
BLAL	Betalactams	1.845933e-05	1.066909e-05	0.0031733808	1.277140e-03
BLAPAM	Betalactams	1.214923e-05	3.646145e-06	0.0018654057	1.150696e-03
BLAR	Betalactams	1.762544e-05	0.000000e+00	0.0027805301	0.000000e+00
BLAS	Betalactams	1.081946e-05	1.265579e-06	0.0042971925	2.879843e-03
BLASGM	Betalactams	1.989922e-05	6.763016e-06	0.0045171060	2.873561e-03
BLASME	Betalactams	1.363237e-05	4.049715e-06	0.0017624484	1.032523e-03
BLAZ	Betalactams	9.279855e-06	0.000000e+00	0.0037988420	0.000000e+00
BLE	Glycopeptides	1.162658e-05	1.090424e-06	0.0013734389	1.982157e-04
BLM	Glycopeptides	9.776952e-06	7.854384e-07	0.0010794296	9.996410e-05
BUT	Betalactams	8.687119e-06	7.790270e-07	0.0039943861	3.399748e-03
CAM	Betalactams	9.639295e-06	0.000000e+00	0.0007443666	0.000000e+00
CAP16S	Cationic_antimicrobial_peptides	6.999569e-04	2.478881e-03	0.0783909445	1.836057e-01
CARA	Multi-drug_resistance	9.380349e-06	4.482551e-06	0.0034321159	5.776502e-03
CARB	Betalactams	1.148881e-05	2.287700e-06	0.0010872774	4.066164e-04
CAT	Phenicol	1.176635e-05	2.831872e-06	0.0034691373	2.370945e-03
CATA	Phenicol	1.394570e-05	4.568433e-06	0.0030909021	3.374139e-03
CATB	Phenicol	1.176856e-05	3.512079e-06	0.0016327907	1.101969e-03
CATT	Phenicol	1.354562e-05	0.000000e+00	0.0016731149	0.000000e+00
CAU	Betalactams	1.503958e-05	1.020768e-05	0.0033594102	1.700063e-03
CBP	Betalactams	9.107161e-06	0.000000e+00	0.0010384497	0.000000e+00
CEPA	Betalactams	7.420074e-06	0.000000e+00	0.0006417348	0.000000e+00
CEPH	Betalactams	9.160799e-06	0.000000e+00	0.0002834629	0.000000e+00
CEPS	Betalactams	9.909828e-06	8.140530e-07	0.0011172150	7.988256e-05
CFE	Betalactams	1.066541e-05	1.417132e-06	0.0012697159	2.036909e-04
CFR	MLS	8.748005e-06	1.592928e-06	0.0007987350	3.582867e-04
CFRA	Multi-drug_resistance	6.587140e-06	0.000000e+00	0.0030880908	0.000000e+00
CGA	Betalactams	9.639295e-06	0.000000e+00	0.0007443666	0.000000e+00
CHRBM	MLS	9.176498e-06	4.098929e-07	0.0011029279	1.041127e-04
CIPA	Multi-drug_resistance	1.188421e-05	0.000000e+00	0.0018748133	0.000000e+00
CKO	Betalactams	1.314793e-05	4.476187e-06	0.0026472143	2.870857e-04
CLBB	Multi-drug_resistance	7.672754e-06	9.111850e-07	0.0013444207	8.286077e-04
CLBC	Multi-drug_resistance	6.499436e-06	0.000000e+00	0.0005019002	0.000000e+00
CMA	Betalactams	1.194812e-05	3.724531e-06	0.0010538718	6.347003e-04
CME	Betalactams	1.238983e-05	0.000000e+00	0.0005103364	0.000000e+00
CMH	Betalactams	1.027350e-05	1.493028e-06	0.0015279913	5.743693e-04
CML	Phenicol	9.541786e-06	2.359761e-06	0.0020661202	1.387072e-03
CMLA	Phenicol	1.384266e-05	2.096190e-06	0.0099854058	4.096008e-04
CMLB	Phenicol	9.132332e-06	1.006875e-06	0.0049260939	4.202997e-03
CMLR	Phenicol	1.030081e-05	1.898794e-06	0.0014355509	6.779025e-04
CMLV	Phenicol	1.272707e-05	3.370198e-06	0.0061094314	1.016179e-02
CMR	Multi-drug_resistance	6.379938e-06	8.359003e-07	0.0012927766	1.056280e-03
CMRA	Phenicol	1.279928e-05	6.031872e-06	0.0062924911	9.873783e-03
CMX	Phenicol	1.043746e-05	8.265115e-07	0.0007770042	4.860528e-04
CMY	Betalactams	1.743077e-05	8.785564e-06	0.0047528173	6.673670e-03
CPHA	Betalactams	1.351448e-05	3.320698e-06	0.0015205412	7.456584e-04
CPT	Phenicol	1.354352e-05	4.148199e-06	0.0028048562	1.195376e-03
CRCB	Aminoglycosides	1.192233e-05	3.077487e-07	0.0006518117	2.964343e-04
CRD	Betalactams	1.049732e-05	9.004273e-07	0.0048276079	4.237555e-03
CRH	Betalactams	1.286907e-05	3.653931e-06	0.0140661110	1.689658e-02
CRPP	Fluoroquinolones	5.706413e-06	0.000000e+00	0.0004406612	0.000000e+00
CSA	Betalactams	1.191282e-05	3.488237e-06	0.0017414206	1.185166e-03
CTX	Betalactams	4.947484e-05	1.328953e-04	0.0049470025	6.680661e-03
CVI	Betalactams	1.569927e-05	9.925262e-06	0.0025162458	1.838906e-03
DES	Betalactams	1.145406e-05	1.348405e-06	0.0023298160	8.956338e-04
DFRA	Trimethoprim	2.062397e-05	6.233652e-06	0.0034212510	2.967529e-03
DFRB	Trimethoprim	1.714141e-05	2.627428e-06	0.0028401542	1.599188e-03
DFRC	Trimethoprim	4.947836e-05	0.000000e+00	0.0061114196	0.000000e+00
DFRI	Trimethoprim	1.429465e-05	0.000000e+00	0.0008871913	0.000000e+00
DHA	Betalactams	1.291198e-05	3.344299e-06	0.0021419628	2.196292e-03
DHFR	Trimethoprim	3.566925e-05	2.528124e-05	0.0125673900	1.300151e-02
DHT	Betalactams	1.184934e-05	3.189669e-06	0.0014730338	7.155485e-04
DRRA	Multi-drug_resistance	9.018325e-06	2.860907e-06	0.0012575102	6.091385e-04
EATAV	Multi-drug_resistance	6.374940e-06	2.152099e-07	0.0018797749	1.225456e-03
ECV	Betalactams	1.762544e-05	0.000000e+00	0.0027805301	0.000000e+00
EFM	Betalactams	9.585078e-06	2.807405e-06	0.0010453683	1.729973e-04
EIS	Aminoglycosides	1.374632e-05	6.947075e-07	0.0015058614	4.808716e-05
ELM	Betalactams	1.024291e-05	1.866915e-06	0.0027573777	2.981060e-03
EMBA	Mycobacterium_tuberculosis-specific_Drug	1.083743e-05	8.377547e-07	0.0027794097	9.941741e-04
EMBB	Mycobacterium_tuberculosis-specific_Drug	1.166347e-05	0.000000e+00	0.0017991408	0.000000e+00
EMBC	Mycobacterium_tuberculosis-specific_Drug	1.021799e-05	3.843243e-07	0.0012105880	2.789962e-05
EMBR	Mycobacterium_tuberculosis-specific_Drug	6.154464e-06	1.564273e-06	0.0009704881	4.592930e-04
EMRE	Multi-drug_resistance	6.706461e-06	0.000000e+00	0.0008439090	0.000000e+00
EMTA	MLS	1.031865e-05	0.000000e+00	0.0011520104	0.000000e+00
EPTA	Cationic_antimicrobial_peptides	4.342644e-04	1.702785e-03	0.0316291263	1.271841e-01
EREA	MLS	1.496350e-05	3.657475e-06	0.0015929475	1.612017e-04
ERM	MLS	1.819500e-05	6.996256e-06	0.0024815811	1.739522e-03
ERM30	MLS	1.041883e-05	7.355554e-07	0.0013698297	2.735895e-04
ERM32	MLS	1.187367e-05	5.345345e-06	0.0017948113	1.066059e-03
ERM50	MLS	8.772339e-06	0.000000e+00	0.0010002714	0.000000e+00
ERM51	MLS	9.739810e-06	4.268700e-07	0.0019346363	1.079180e-03
ERM52	MLS	9.580658e-06	0.000000e+00	0.0012055844	0.000000e+00
ERMC	MLS	8.788127e-06	1.601207e-08	0.0009797492	2.081331e-05
ERMD	MLS	8.803915e-06	0.000000e+00	0.0009592270	0.000000e+00
ERME	MLS	1.503858e-05	9.094816e-06	0.0064953906	9.003542e-03
ERMF	MLS	7.177357e-06	0.000000e+00	0.0004454595	0.000000e+00
ERMG	MLS	1.261840e-05	NA	0.0009928235	NA
ERMH	MLS	8.968659e-06	1.045246e-06	0.0013867476	1.053303e-03
ERMN	MLS	9.990337e-06	1.203251e-06	0.0022348776	1.293746e-03
ERMO	MLS	1.414369e-05	2.997721e-06	0.0041409044	3.805037e-03
ERMR	MLS	1.285076e-05	3.714672e-06	0.0032671281	3.243399e-03
ERMS	MLS	1.231937e-05	3.465490e-06	0.0023826867	1.072308e-03
ERMU	MLS	1.511746e-05	1.095230e-05	0.0027438217	1.876493e-03
ERMV	MLS	1.011881e-05	1.719529e-06	0.0017492794	5.582018e-04
ERMX	MLS	1.104128e-05	3.062641e-06	0.0039081654	4.046497e-03
ESTD	Phenicol	1.045124e-05	3.440855e-06	0.0014385268	1.007406e-03
ETHA	Mycobacterium_tuberculosis-specific_Drug	4.421862e-06	5.633219e-07	0.0013587255	7.432381e-04
ETHR	Mycobacterium_tuberculosis-specific_Drug	7.491383e-06	0.000000e+00	0.0048920385	0.000000e+00
EVM	Betalactams	1.037876e-05	1.452045e-06	0.0007643842	2.180943e-04
EXO	Betalactams	7.420074e-06	0.000000e+00	0.0006417348	0.000000e+00
FACT	Elfamycins	1.023389e-05	5.651135e-06	0.0032327659	4.864875e-03
FAR1	Betalactams	1.152297e-05	5.324182e-06	0.0026397412	2.324388e-03
FEXB	Phenicol	1.044764e-05	0.000000e+00	0.0013146808	0.000000e+00
FEZ	Betalactams	1.071498e-05	1.090941e-06	0.0012815637	5.448172e-04
FIA	Betalactams	9.919264e-06	1.108561e-06	0.0011493539	4.053126e-04
FIM	Betalactams	9.867894e-06	1.385787e-06	0.0018061011	6.626334e-04
FLOR	Phenicol	1.550583e-05	5.482719e-06	0.0031991671	2.990897e-03
FMRO	Aminoglycosides	1.325263e-05	1.725916e-06	0.0018119377	5.018639e-04
FOLC	Mycobacterium_tuberculosis-specific_Drug	4.541990e-06	1.724417e-07	0.0010068639	6.191077e-04
FOLP	Sulfonamides	1.904669e-04	7.364174e-04	0.0167781320	5.422538e-02
FOMA	Fosfomycin	1.854783e-05	8.284884e-07	0.0022292725	2.104358e-04
FOMB	Fosfomycin	1.876695e-05	0.000000e+00	0.0014492234	0.000000e+00
FONA	Betalactams	9.750610e-06	5.662300e-07	0.0021305586	1.428879e-03
FOSA	Fosfomycin	3.486410e-05	2.174749e-05	0.0050699997	3.226175e-03
FOSC	Fosfomycin	2.353876e-05	5.915405e-07	0.0022672845	1.291767e-03
FOSE	Fosfomycin	1.936473e-05	0.000000e+00	0.0024367650	0.000000e+00
FOSG	Fosfomycin	1.444630e-05	0.000000e+00	0.0012494073	0.000000e+00
FOSK	Fosfomycin	1.876695e-05	0.000000e+00	0.0014492234	0.000000e+00
FOSU	Fosfomycin	1.877305e-05	1.056901e-06	0.0027814067	7.704021e-04
FOSX	Fosfomycin	1.721084e-05	1.654325e-06	0.0012973326	5.016355e-04
FOX	Betalactams	1.232161e-05	3.445414e-06	0.0098902931	1.252304e-02
FRI	Betalactams	1.185957e-05	3.003876e-07	0.0017772847	1.807895e-04
FUSA	Fusidic_acid	2.286915e-05	1.457371e-05	0.0032095200	2.011811e-03
FUSB	Fusidic_acid	6.285965e-06	0.000000e+00	0.0003901357	0.000000e+00
FUSH	Fusidic_acid	7.977626e-06	8.630116e-07	0.0015152826	1.151649e-03
GAR	Aminoglycosides	1.176988e-05	0.000000e+00	0.0048181717	0.000000e+00
GES	Betalactams	1.158183e-05	3.407221e-06	0.0025207254	2.423173e-03
GIDB	Aminoglycosides	1.250951e-05	8.433058e-07	0.0028809478	2.091406e-03
GIMA	MLS	1.202152e-05	2.305276e-06	0.0024486154	1.229529e-03
GLPT	Fosfomycin	8.018927e-04	2.704019e-03	0.0636401277	2.020951e-01
GOB	Betalactams	1.083089e-05	3.172806e-06	0.0203601840	1.584970e-02
GPC	Betalactams	1.520753e-05	6.169201e-06	0.0016967054	6.860471e-04
GRD	Betalactams	9.364640e-06	5.678585e-07	0.0009281183	1.305227e-04
GRM	Aminoglycosides	1.896011e-05	7.471055e-06	0.0038426415	3.404382e-03
GYRA	Fluoroquinolones	3.697450e-04	1.451149e-03	0.0415389096	1.101077e-01
GYRB	Fluoroquinolones	2.762568e-05	1.941518e-05	0.0053632449	3.811831e-03
GYRBA	Aminocoumarins	3.310266e-04	1.381019e-03	0.0280306605	1.020949e-01
GYRC	Fluoroquinolones	4.411132e-06	0.000000e+00	0.0002737750	0.000000e+00
HERA	Betalactams	9.139942e-06	0.000000e+00	0.0009958387	0.000000e+00
HLYD	Multi-drug_resistance	7.439053e-06	9.279499e-07	0.0013782608	1.048829e-03
HNS	Multi-drug_resistance	8.923275e-05	2.876176e-04	0.0084278095	2.251510e-02
IDC	Betalactams	1.604426e-05	6.940996e-06	0.0015523661	1.052840e-03
IDSA	Aminoglycosides	1.901924e-05	5.509360e-06	0.0017025466	1.882867e-04
IMI	Betalactams	1.241657e-05	2.606568e-06	0.0018668426	1.139506e-03
IMP	Betalactams	1.252034e-05	4.011911e-06	0.0043200191	3.368072e-03
IND	Betalactams	1.379815e-05	7.661183e-06	0.0031719706	6.340432e-04
INHA	Mycobacterium_tuberculosis-specific_Drug	6.624321e-06	2.123026e-06	0.0007577351	6.262923e-04
INIA	Mycobacterium_tuberculosis-specific_Drug	5.244994e-06	6.907326e-07	0.0022016926	1.635628e-03
INIB	Mycobacterium_tuberculosis-specific_Drug	5.816246e-06	1.459097e-06	0.0009394384	5.973717e-04
INIC	Mycobacterium_tuberculosis-specific_Drug	7.947215e-06	4.766263e-06	0.0009723505	8.700010e-04
IRFA	Multi-drug_resistance	1.132248e-05	4.292503e-06	0.0042099447	6.379358e-03
IRI	Rifampin	3.697788e-06	1.173231e-06	0.0010704537	7.557058e-04
KAMB	Aminoglycosides	1.410982e-05	4.209634e-06	0.0034047251	3.527307e-03
KASA	Mycobacterium_tuberculosis-specific_Drug	5.942733e-06	1.980794e-06	0.0012489156	5.783772e-04
KATG	Mycobacterium_tuberculosis-specific_Drug	4.530989e-06	0.000000e+00	0.0001402025	0.000000e+00
KDPE	Aminoglycosides	3.030608e-04	1.009454e-03	0.0235295206	7.778854e-02
KGMB	Aminoglycosides	1.181739e-05	1.161818e-06	0.0013165770	2.249860e-06
KHM	Betalactams	9.675847e-06	0.000000e+00	0.0035778528	0.000000e+00
KLUC	Betalactams	1.274639e-05	2.031938e-06	0.0043722511	3.886719e-03
KMR	Aminoglycosides	1.822420e-05	5.390970e-06	0.0059715788	3.716750e-03
KPC	Betalactams	1.165263e-05	4.445544e-06	0.0044088164	3.240218e-03
L1	Betalactams	1.950160e-05	1.141368e-05	0.0044184949	4.880803e-03
LAQ	Betalactams	1.089056e-05	2.906541e-06	0.0014249790	4.252820e-04
LEN	Betalactams	9.986609e-06	8.551183e-07	0.0042340322	2.976280e-03
LHK	Betalactams	9.359634e-06	1.419900e-06	0.0010297714	2.779064e-04
LLMA	MLS	1.525458e-05	6.084012e-06	0.0034603519	2.687556e-03
LMRA	Multi-drug_resistance	9.156873e-06	5.064104e-06	0.0009852922	6.658423e-04
LMRB	Multi-drug_resistance	8.113803e-06	2.847469e-06	0.0014018148	9.875220e-04
LMRC	Multi-drug_resistance	1.115646e-05	7.504791e-06	0.0014299987	1.230043e-03
LMRD	Multi-drug_resistance	9.023476e-06	2.901316e-06	0.0012731361	6.102121e-04
LMRP	Multi-drug_resistance	1.232548e-05	0.000000e+00	0.0013429178	0.000000e+00
LNUF	MLS	1.032104e-05	1.050833e-06	0.0012344474	5.247872e-04
LNUG	MLS	8.824005e-06	0.000000e+00	0.0002730415	0.000000e+00
LPEA	Multi-drug_resistance	8.695095e-06	0.000000e+00	0.0010739921	0.000000e+00
LPTD	Multi-drug_resistance	1.655913e-05	3.610758e-06	0.0017677637	7.748003e-04
LRA	Betalactams	2.136396e-05	1.143330e-05	0.0057081831	5.409661e-03
LRG	Betalactams	8.712870e-06	8.206061e-07	0.0115208980	1.806501e-02
LSA	MLS	8.926973e-06	1.319440e-06	0.0007714900	2.937427e-04
LSAB	Multi-drug_resistance	6.706461e-06	0.000000e+00	0.0008439090	0.000000e+00
LSAC	Multi-drug_resistance	7.514031e-06	0.000000e+00	0.0054806965	0.000000e+00
LSAD	Multi-drug_resistance	8.695095e-06	0.000000e+00	0.0010739921	0.000000e+00
LSAE	Multi-drug_resistance	1.021252e-05	0.000000e+00	0.0066689995	0.000000e+00
LUS	Betalactams	1.314740e-05	5.474997e-06	0.0179230669	9.419730e-03
LUT	Betalactams	1.893384e-05	1.172200e-05	0.0021182865	2.459045e-03
MACA	Multi-drug_resistance	5.844795e-06	8.938821e-07	0.0004146478	1.061885e-04
MACB	Multi-drug_resistance	1.423317e-05	8.276490e-06	0.0025399616	1.341218e-03
MCA	Betalactams	1.351100e-05	3.889558e-06	0.0043926302	8.263351e-04
MDR23S	Multi-drug_resistance	5.829497e-05	4.543207e-05	0.0102885237	6.289201e-03
MECB	Betalactams	1.821432e-05	0.000000e+00	0.0020768994	0.000000e+00
MECC	Betalactams	1.310002e-05	NA	0.0010307175	NA
MECD	Betalactams	1.310002e-05	NA	0.0010307175	NA
MEFA	MLS	1.560857e-05	5.943211e-06	0.0096600403	6.084190e-03
MEFB	MLS	1.085324e-05	1.590574e-06	0.0011256373	4.144337e-04
MEXC1	Multi-drug_resistance	6.835841e-06	1.001903e-06	0.0021064777	3.558695e-04
MFPA	Fluoroquinolones	5.991325e-06	0.000000e+00	0.0022499820	0.000000e+00
MGT	MLS	8.478952e-06	1.403400e-06	0.0009140511	2.940228e-04
MIR	Betalactams	1.145353e-05	4.249736e-06	0.0075591651	1.143700e-02
MLS23S	MLS	2.550181e-02	3.732666e-02	3.5510150717	1.536766e+00
MOX	Betalactams	1.234253e-05	3.293644e-06	0.0014372178	4.751459e-04
MPHA	MLS	8.599285e-06	9.440103e-07	0.0012190059	7.980284e-04
MPHB	MLS	1.227786e-04	5.205126e-04	0.0082720929	3.994226e-02
MPHD	MLS	1.261840e-05	NA	0.0009928235	NA
MPHH	MLS	1.070002e-05	8.093918e-07	0.0035227399	3.283782e-03
MPHI	MLS	1.272455e-05	2.961411e-06	0.0016144405	3.012580e-04
MPHJ	MLS	1.121360e-05	1.391160e-06	0.0009142829	4.521619e-04
MPHK	MLS	9.580658e-06	0.000000e+00	0.0012055844	0.000000e+00
MPHO	MLS	1.750100e-05	1.050059e-05	0.0013845712	7.773014e-04
MPRF	Cationic_antimicrobial_peptides	5.388678e-06	0.000000e+00	0.0003344460	0.000000e+00
MRPOB	Multi-drug_resistance	9.000983e-06	4.054600e-06	0.0007182497	2.896012e-04
MSBA	Multi-drug_resistance	3.634627e-04	1.483704e-03	0.0355801208	1.147578e-01
MSHA	Mycobacterium_tuberculosis-specific_Drug	4.525831e-06	5.231179e-09	0.0003163753	1.786718e-04
MSI	Betalactams	1.116003e-05	2.336405e-06	0.0039314378	3.361327e-03
MSRA	MLS	9.580658e-06	0.000000e+00	0.0012055844	0.000000e+00
MSRD	MLS	8.803915e-06	0.000000e+00	0.0009592270	0.000000e+00
MSRF	MLS	9.320117e-06	0.000000e+00	0.0034463141	0.000000e+00
MSRG	MLS	9.129400e-06	1.934221e-07	0.0035527464	1.079420e-04
MTRAD	Multi-drug_resistance	1.062743e-05	2.932262e-06	0.0024336505	2.178060e-03
MURA	Fosfomycin	8.910135e-04	3.272322e-03	0.0813423971	2.482430e-01
MUXA	Multi-drug_resistance	8.666970e-06	2.336515e-06	0.0024245019	1.594355e-03
MUXB	Multi-drug_resistance	2.830136e-05	2.575528e-06	0.0031290145	4.211330e-04
MUXC	Multi-drug_resistance	2.180977e-05	6.647895e-06	0.0026365993	1.202519e-03
MYRA	MLS	1.113527e-05	2.838694e-06	0.0030931679	2.678927e-03
MYX	Betalactams	1.356761e-05	5.034764e-06	0.0015406493	7.851504e-04
NALC	Multi-drug_resistance	6.993236e-06	8.422759e-07	0.0015644143	9.056221e-04
NALD	Multi-drug_resistance	5.847951e-06	0.000000e+00	0.0017555856	0.000000e+00
NDH	Mycobacterium_tuberculosis-specific_Drug	6.792954e-06	1.808697e-06	0.0007394734	1.540370e-04
NDM	Betalactams	1.029231e-05	1.119878e-06	0.0013553995	3.471098e-04
NFXB	Multi-drug_resistance	7.469463e-06	2.970573e-06	0.0015743150	2.070783e-03
NORBD	Multi-drug_resistance	1.188421e-05	0.000000e+00	0.0018748133	0.000000e+00
NORMD	Multi-drug_resistance	8.148257e-06	4.163983e-06	0.0017083836	7.687038e-04
NOVA	Aminocoumarins	6.636904e-06	2.710425e-06	0.0008217637	5.432026e-04
NUOA	Mycobacterium_tuberculosis-specific_Drug	5.565101e-06	2.704158e-07	0.0007455549	1.562003e-04
OCH	Betalactams	1.033598e-05	2.912289e-06	0.0030340129	3.991806e-03
OKP	Betalactams	9.734203e-06	7.598748e-07	0.0017642696	1.658346e-03
OLEB	MLS	1.988190e-05	1.534827e-05	0.0035257901	2.613562e-03
OLEC	MLS	1.163999e-05	3.731511e-06	0.0010812256	4.526805e-04
OLED	MLS	1.263272e-05	4.198532e-06	0.0020800437	1.117583e-03
OLEI	MLS	1.113029e-05	3.402860e-06	0.0026251994	1.168681e-03
OMP36	Betalactams	1.178314e-05	1.274095e-05	0.0013772272	1.069773e-03
OMP37	Betalactams	1.362923e-05	7.077011e-06	0.0015443684	9.711939e-04
OMP38	Betalactams	1.365637e-05	6.324758e-06	0.0015724664	9.439341e-04
OMPA	Betalactams	1.417113e-05	2.634779e-05	0.0013269024	2.081951e-03
OMPD	Betalactams	9.373228e-06	2.698412e-07	0.0008914082	1.491273e-04
OMPF	Multi-drug_resistance	7.143176e-06	1.491889e-06	0.0005579539	3.086436e-04
OMPFB	Betalactams	3.195039e-04	1.222116e-03	0.0230473130	9.331509e-02
OMPK	Multi-drug_resistance	6.394140e-06	6.460247e-07	0.0115611114	9.479779e-03
OMPR	Betalactams	1.152096e-05	3.813750e-06	0.0011029338	7.889789e-04
OPCM	Multi-drug_resistance	7.814441e-06	2.958241e-06	0.0009320801	6.649073e-04
OPMB	Multi-drug_resistance	7.996429e-06	1.925407e-06	0.0017348781	1.740158e-03
OPMD	Multi-drug_resistance	9.524091e-06	4.551963e-06	0.0026934952	1.716678e-03
OPMH	Multi-drug_resistance	9.272837e-06	3.598816e-06	0.0011372156	7.118793e-04
OPRA	Multi-drug_resistance	1.144243e-05	5.340316e-06	0.0004396663	2.520628e-04
OPRD	Betalactams	9.751788e-06	1.571049e-06	0.0024597567	1.309538e-03
OPTRA	Multi-drug_resistance	7.223057e-06	0.000000e+00	0.0008064073	0.000000e+00
OTRA	Tetracyclines	1.253937e-05	9.070304e-06	0.0033925781	4.206200e-03
OTRB	Tetracyclines	9.875816e-06	3.508450e-06	0.0014473405	6.679893e-04
OTRC	Tetracyclines	6.469584e-06	3.404377e-07	0.0015068999	9.932251e-04
OXA	Betalactams	7.534473e-05	5.774771e-05	0.0182026939	1.635735e-02
OXY	Betalactams	1.411645e-05	6.012615e-06	0.0062674678	8.671269e-03
PAC	Betalactams	1.019431e-05	1.978800e-06	0.0038093057	3.770374e-03
PAND	Mycobacterium_tuberculosis-specific_Drug	4.668436e-06	7.967627e-08	0.0114633736	9.720399e-03
PARC	Fluoroquinolones	2.819184e-04	1.161222e-03	0.0239363451	8.456532e-02
PARE	Aminocoumarins	1.204826e-04	4.679018e-04	0.0129735091	3.547058e-02
PAREF	Fluoroquinolones	2.094279e-04	7.209852e-04	0.0147158543	5.293443e-02
PARR	Multi-drug_resistance	1.011096e-05	2.928873e-06	0.0009051038	1.000965e-04
PARS	Multi-drug_resistance	8.823077e-06	4.362926e-06	0.0028639104	1.640052e-03
PARY	Aminocoumarins	1.279458e-05	1.066168e-05	0.0037063920	6.224838e-03
PATA	Fluoroquinolones	6.335608e-06	1.412739e-06	0.0007998502	3.047604e-04
PBP1	Betalactams	1.014199e-05	1.016262e-06	0.0045621218	3.616871e-03
PBP2	Betalactams	6.804008e-04	2.812161e-03	0.0487629562	2.147247e-01
PBP2B	Betalactams	1.310002e-05	NA	0.0010307175	NA
PBP2X	Betalactams	9.946332e-06	0.000000e+00	0.0012515990	0.000000e+00
PBP3	Betalactams	8.545298e-06	1.109515e-06	0.0006034142	1.429519e-04
PBP4B	Betalactams	4.805717e-04	9.967303e-04	0.0260399990	5.927046e-02
PDC	Betalactams	1.878742e-05	1.380965e-05	0.0034805315	2.415340e-03
PENA	Betalactams	1.195384e-05	3.395413e-06	0.0017070572	1.155082e-03
PENI	Betalactams	1.460064e-05	6.328149e-06	0.0017994720	1.029448e-03
PER	Betalactams	9.639295e-06	0.000000e+00	0.0007443666	0.000000e+00
PFM	Betalactams	1.213970e-05	3.960604e-06	0.0030616374	5.324969e-04
PH23S	Phenicol	3.037537e-05	0.000000e+00	0.0023456502	0.000000e+00
PILQ	Betalactams	1.762544e-05	0.000000e+00	0.0027805301	0.000000e+00
PLA	Betalactams	1.854582e-05	0.000000e+00	0.0272110459	0.000000e+00
PME	Betalactams	1.066344e-05	3.053071e-06	0.0022071837	3.932434e-04
PMRF	Cationic_antimicrobial_peptides	2.487907e-04	1.017801e-03	0.0216676141	7.877536e-02
PNCA	Mycobacterium_tuberculosis-specific_Drug	6.002169e-06	2.562204e-06	0.0009115672	6.471736e-04
PNGM	Betalactams	9.279855e-06	0.000000e+00	0.0037988420	0.000000e+00
POM	Betalactams	1.579502e-05	6.053728e-06	0.0038377681	3.138744e-03
POR	Multi-drug_resistance	5.593445e-06	5.773709e-07	0.0004916403	1.823694e-04
POXT	Multi-drug_resistance	8.380653e-06	3.786568e-06	0.0010885503	6.673504e-04
PRC	Betalactams	1.310002e-05	NA	0.0010307175	NA
PST	Betalactams	9.808816e-06	2.269276e-06	0.0021198367	1.742948e-03
PSV	Betalactams	1.289567e-05	0.000000e+00	0.0015928345	0.000000e+00
PTSL	Fosfomycin	1.098214e-03	4.127786e-03	0.0768923793	3.153466e-01
QEPA	Fluoroquinolones	8.105231e-06	3.454343e-06	0.0024274827	4.384874e-03
QNRA	Fluoroquinolones	4.978842e-06	6.922524e-07	0.0004881084	1.068240e-04
QNRB	Fluoroquinolones	7.166392e-06	1.914931e-06	0.0014306605	6.884820e-04
QNRC	Fluoroquinolones	5.728051e-06	0.000000e+00	0.0021180704	0.000000e+00
QNRD	Fluoroquinolones	7.334714e-06	0.000000e+00	0.0003021165	0.000000e+00
QNRE	Fluoroquinolones	5.850210e-06	3.344530e-07	0.0005913244	1.501733e-04
QNRS	Fluoroquinolones	5.097274e-06	6.958747e-07	0.0014925374	1.236051e-03
QNRVC	Fluoroquinolones	6.980010e-06	0.000000e+00	0.0010766969	0.000000e+00
R39	Betalactams	1.120110e-05	3.854682e-06	0.0020045850	1.232384e-03
RAHN	Betalactams	7.451301e-06	0.000000e+00	0.0004624618	0.000000e+00
RAMA	Multi-drug_resistance	6.162740e-06	0.000000e+00	0.0006714589	0.000000e+00
RAMR	Multi-drug_resistance	8.510459e-06	2.724294e-06	0.0008962423	3.485751e-04
RANA	Aminoglycosides	1.220254e-05	2.790897e-06	0.0014466674	8.723157e-04
RBPA	Rifampin	3.426755e-06	0.000000e+00	0.0027882264	0.000000e+00
RCP	Betalactams	1.032941e-05	3.885154e-07	0.0012237896	2.820387e-05
REMB	Rifampin	1.081204e-05	0.000000e+00	0.0016678036	0.000000e+00
RGT	Rifampin	2.847991e-06	2.799982e-07	0.0003172951	5.422164e-07
RIBD	Mycobacterium_tuberculosis-specific_Drug	7.027992e-06	2.542886e-06	0.0006144424	1.236235e-04
RM3	Betalactams	2.274751e-05	1.733214e-05	0.0059257303	6.775430e-03
RMTA	Aminoglycosides	1.211655e-05	8.585340e-07	0.0034757185	2.302246e-03
RMTB	Aminoglycosides	1.179850e-05	3.062479e-07	0.0008735722	3.977948e-04
RMTC	Aminoglycosides	1.426485e-05	5.691398e-07	0.0098356715	2.065243e-03
RMTD	Aminoglycosides	2.034468e-05	4.999430e-06	0.0024824260	4.025610e-04
RMTE	Aminoglycosides	1.176988e-05	0.000000e+00	0.0048181717	0.000000e+00
RMTF	Aminoglycosides	2.235481e-05	0.000000e+00	0.0035266198	0.000000e+00
RMTG	Aminoglycosides	1.334832e-05	3.382894e-06	0.0016491185	1.195225e-03
RMTH	Aminoglycosides	1.238487e-05	1.983058e-06	0.0015360622	7.865150e-04
ROSA	Multi-drug_resistance	6.862458e-06	0.000000e+00	0.0012263432	0.000000e+00
ROSB	Multi-drug_resistance	5.024150e-06	0.000000e+00	0.0003118217	0.000000e+00
ROX	Rifampin	3.336668e-06	4.751496e-07	0.0003856141	7.654602e-05
RPH	Rifampin	6.878464e-06	3.342339e-07	0.0009215058	1.930635e-04
RPLD	MLS	1.243192e-05	4.515748e-08	0.0015057770	1.242174e-04
RPOB	Rifampin	4.644091e-04	1.441071e-03	0.0543460889	1.064694e-01
RPOC	Glycopeptides	3.436724e-05	1.461187e-05	0.0063519269	4.067180e-03
RPOCR	Rifampin	3.007035e-05	2.872333e-05	0.0061589436	5.122756e-03
RPSA	Mycobacterium_tuberculosis-specific_Drug	8.893642e-06	4.852863e-06	0.0023455478	2.876194e-03
RPSL	Aminoglycosides	6.612079e-05	1.988146e-04	0.0066914331	1.514094e-02
RRS	Aminoglycosides	3.900639e-04	2.847259e-04	0.0834680018	4.377524e-02
RRSA	Aminoglycosides	3.150407e-04	2.643269e-04	0.0689831928	5.961453e-02
RRSC	Aminoglycosides	1.096599e-03	3.803259e-03	0.1328447350	2.817909e-01
RRSH	Aminoglycosides	1.141467e-03	4.292015e-03	0.1214670103	3.191491e-01
RSA	Betalactams	1.102823e-05	1.893925e-06	0.0009381487	6.639726e-04
RSC	Betalactams	9.391504e-06	2.883765e-07	0.0023081513	1.287712e-03
RUB	Betalactams	1.310002e-05	NA	0.0010307175	NA
RV0678	Mycobacterium_tuberculosis-specific_Drug	4.530989e-06	0.000000e+00	0.0001402025	0.000000e+00
SALA	Multi-drug_resistance	5.024150e-06	0.000000e+00	0.0003118217	0.000000e+00
SALC	Multi-drug_resistance	5.805645e-06	7.925809e-07	0.0016999562	1.407825e-03
SALE	Multi-drug_resistance	7.630397e-06	7.630043e-07	0.0015528396	1.154514e-03
SCO	Betalactams	9.279855e-06	0.000000e+00	0.0037988420	0.000000e+00
SED	Betalactams	9.012310e-06	1.121325e-06	0.0008194758	3.295782e-04
SFDC	Betalactams	1.012057e-05	0.000000e+00	0.0038006784	0.000000e+00
SGM	Aminoglycosides	1.371909e-05	1.688694e-06	0.0014511350	6.025889e-04
SHN	Betalactams	8.991274e-06	2.272726e-07	0.0012943352	9.795779e-04
SHV	Betalactams	1.476468e-05	7.003472e-06	0.0025646991	2.011517e-03
SLB	Betalactams	9.639295e-06	0.000000e+00	0.0007443666	0.000000e+00
SMB	Betalactams	1.349990e-05	3.835751e-06	0.0043017677	9.845476e-04
SPG	Betalactams	1.250371e-05	3.058035e-06	0.0034733404	3.145296e-03
SPN	Betalactams	1.096279e-05	2.384682e-06	0.0036327729	3.181668e-03
SPS	Betalactams	9.139942e-06	0.000000e+00	0.0009958387	0.000000e+00
SRMB	Multi-drug_resistance	1.294375e-05	1.170847e-05	0.0025510304	2.980481e-03
SRT	Betalactams	1.428788e-05	4.002194e-06	0.0027740250	1.368711e-03
SULI	Sulfonamides	1.457303e-05	3.721873e-06	0.0048025010	3.690690e-03
SULII	Sulfonamides	2.829086e-05	2.225329e-05	0.0079829301	7.723524e-03
SULIV	Sulfonamides	1.396143e-05	0.000000e+00	0.0017244738	0.000000e+00
SULR	Sulfonamides	1.396143e-05	0.000000e+00	0.0017244738	0.000000e+00
SULX	Sulfonamides	1.542482e-05	5.416606e-06	0.0028150830	1.283048e-03
TAEA	Multi-drug_resistance	8.072290e-06	3.320265e-06	0.0012497969	7.512573e-04
TAP	Multi-drug_resistance	8.354024e-06	0.000000e+00	0.0003441018	0.000000e+00
TCR3	Tetracyclines	7.924315e-06	2.373888e-06	0.0021535804	2.197810e-03
TEM	Betalactams	9.255203e-06	1.043168e-06	0.0012388705	6.517334e-04
TER	Betalactams	1.023869e-05	1.555624e-06	0.0017829705	1.212418e-03
TET16S	Tetracyclines	6.076197e-04	4.554776e-04	0.1123221146	4.738260e-02
TET30	Tetracyclines	9.488084e-06	2.656196e-06	0.0014437575	7.541725e-04
TET32	Tetracyclines	6.964882e-06	0.000000e+00	0.0012446468	0.000000e+00
TET33	Tetracyclines	6.963653e-06	3.724196e-07	0.0006639172	1.567180e-04
TET35	Tetracyclines	6.940112e-06	8.853238e-07	0.0010748252	7.084947e-04
TET36	Tetracyclines	6.232288e-06	0.000000e+00	0.0007106406	0.000000e+00
TET39	Tetracyclines	6.254722e-06	0.000000e+00	0.0006814807	0.000000e+00
TET40	Tetracyclines	4.512782e-05	5.523715e-05	0.0053734859	7.169761e-03
TET42	Tetracyclines	1.052008e-05	5.970457e-06	0.0026690781	1.422024e-03
TET43	Tetracyclines	9.158155e-06	2.944619e-06	0.0012921381	6.193197e-04
TET44	Tetracyclines	1.004064e-05	6.127632e-06	0.0011906730	8.623145e-04
TET47	Tetracyclines	6.721089e-06	5.433188e-07	0.0005197048	4.495586e-05
TET48	Tetracyclines	1.121327e-05	8.603562e-07	0.0043356662	2.467381e-03
TET52	Tetracyclines	5.099137e-06	0.000000e+00	0.0003164757	0.000000e+00
TET53	Tetracyclines	6.596443e-06	0.000000e+00	0.0005093912	0.000000e+00
TET58	Tetracyclines	8.825178e-06	2.536641e-06	0.0013446072	7.121893e-04
TET59	Tetracyclines	5.517186e-06	4.239787e-07	0.0010491320	7.430491e-04
TET62	Tetracyclines	8.102231e-06	1.384280e-06	0.0020970554	2.199027e-03
TET64	Tetracyclines	9.025649e-06	2.411184e-06	0.0014096870	7.553403e-04
TETA	Tetracyclines	1.262793e-05	7.678584e-06	0.0022894467	2.414962e-03
TETA60	Tetracyclines	8.211714e-06	2.353252e-06	0.0059880032	1.108445e-03
TETB	Tetracyclines	1.764974e-05	0.000000e+00	0.0021800437	0.000000e+00
TETB46	Tetracyclines	8.077868e-06	7.576003e-07	0.0009542325	1.377155e-04
TETB60	Tetracyclines	7.084958e-06	1.545307e-06	0.0007416469	3.234426e-04
TETBP	Tetracyclines	6.621456e-06	0.000000e+00	0.0024484262	0.000000e+00
TETC	Tetracyclines	7.765228e-06	2.126760e-06	0.0012237927	7.158835e-04
TETD	Tetracyclines	1.235740e-05	6.958164e-06	0.0014089440	7.655934e-04
TETE	Tetracyclines	5.755392e-06	8.002231e-07	0.0005642387	1.234853e-04
TETG	Tetracyclines	7.935088e-06	2.312636e-06	0.0015867345	6.190325e-04
TETL	Tetracyclines	8.291069e-06	3.120167e-06	0.0008929606	4.081951e-04
TETM	Tetracyclines	6.701500e-06	1.065475e-07	0.0006829480	1.760187e-04
TETO	Tetracyclines	1.536558e-05	1.775951e-05	0.0046907987	3.858219e-03
TETQ	Tetracyclines	8.964714e-06	NA	0.0007053492	NA
TETR	Tetracyclines	1.290832e-05	8.261261e-06	0.0030508239	4.842610e-03
TETRM	Tetracyclines	6.839691e-06	4.035568e-07	0.0008723793	3.687095e-04
TETT	Tetracyclines	8.478711e-06	0.000000e+00	0.0003492376	0.000000e+00
TETV	Tetracyclines	7.312979e-06	6.364252e-07	0.0028141143	3.246076e-04
TETW	Tetracyclines	1.267056e-05	7.953644e-06	0.0047276912	4.713967e-03
TETX	Tetracyclines	6.925793e-06	0.000000e+00	0.0026009120	0.000000e+00
TETZ	Tetracyclines	8.752392e-06	2.949920e-06	0.0014767673	1.087055e-03
THINB	Betalactams	1.011232e-05	7.235053e-07	0.0012399737	5.067369e-05
THYA	Mycobacterium_tuberculosis-specific_Drug	6.572066e-06	1.527049e-06	0.0006258509	2.920115e-04
TLA	Betalactams	1.095119e-05	1.644632e-06	0.0016442670	8.715826e-04
TLMB	Glycopeptides	1.180973e-05	3.249130e-06	0.0021683854	1.009449e-03
TLRC	MLS	1.963483e-05	9.729391e-06	0.0037273460	2.055565e-03
TLRCM	Multi-drug_resistance	1.018541e-05	4.642758e-06	0.0018845051	1.669302e-03
TLYA	Aminoglycosides	1.401967e-05	1.636987e-06	0.0035097413	1.775746e-03
TOPR	Multi-drug_resistance	8.657683e-06	3.324826e-06	0.0008473160	3.930535e-04
TRU	Betalactams	8.295622e-06	8.562971e-07	0.0007291503	2.704715e-04
TUFAB	Elfamycins	7.864008e-04	1.750363e-03	0.1075809319	1.254071e-01
TVAA	Multi-drug_resistance	6.740068e-06	4.898406e-07	0.0016839162	8.899565e-04
TVAB	Multi-drug_resistance	7.950026e-06	0.000000e+00	0.0012263261	0.000000e+00
UGD	Cationic_antimicrobial_peptides	1.406801e-04	6.136446e-04	0.0094610320	4.814912e-02
UHPT	Fosfomycin	1.452405e-03	4.224207e-03	0.1310622035	3.105514e-01
VAN	Glycopeptides	9.354758e-06	8.720856e-07	0.0015884600	6.996090e-04
VANA	Glycopeptides	1.779166e-05	1.297032e-05	0.0038327402	3.737036e-03
VANB	Glycopeptides	8.542657e-06	0.000000e+00	0.0025645504	0.000000e+00
VANC	Glycopeptides	1.754168e-05	6.444476e-06	0.0029761326	2.493271e-03
VAND	Glycopeptides	1.017614e-05	6.603465e-07	0.0017505823	1.780766e-04
VANE	Glycopeptides	8.970211e-06	0.000000e+00	0.0010228339	0.000000e+00
VANG	Glycopeptides	6.066678e-05	5.775615e-05	0.0085853975	7.886719e-03
VANHA	Glycopeptides	1.601437e-05	9.366103e-06	0.0025264298	1.444524e-03
VANHB	Glycopeptides	1.282270e-05	3.354413e-06	0.0017544339	8.268695e-04
VANHD	Glycopeptides	1.113854e-05	1.571062e-06	0.0014392007	3.468568e-04
VANI	Glycopeptides	1.217010e-05	3.013385e-06	0.0031849019	2.761626e-03
VANK	Glycopeptides	9.485440e-06	4.897910e-07	0.0023621945	1.400925e-03
VANN	Glycopeptides	1.290303e-05	NA	0.0010152180	NA
VANRA	Glycopeptides	1.136025e-05	3.488425e-06	0.0019911394	1.170651e-03
VANRB	Glycopeptides	1.149190e-05	3.755058e-06	0.0018209388	1.107725e-03
VANRC	Glycopeptides	9.964280e-06	3.131255e-06	0.0010782434	4.081002e-04
VANRD	Glycopeptides	9.738260e-06	1.989710e-06	0.0011127895	3.398955e-04
VANRE	Glycopeptides	9.968380e-06	0.000000e+00	0.0037435253	0.000000e+00
VANRG	Glycopeptides	1.290303e-05	NA	0.0010152180	NA
VANRI	Glycopeptides	1.342737e-05	3.988817e-06	0.0017359454	1.016997e-03
VANRN	Glycopeptides	9.002499e-06	0.000000e+00	0.0009808637	0.000000e+00
VANRO	Glycopeptides	1.257364e-05	6.759420e-06	0.0081514647	1.510779e-02
VANRS	Glycopeptides	1.450666e-05	4.545600e-06	0.0016288911	1.648505e-04
VANSA	Glycopeptides	9.460925e-06	2.182964e-06	0.0012117478	5.878857e-04
VANSB	Glycopeptides	1.083598e-05	1.892235e-06	0.0012958580	2.768970e-04
VANSC	Glycopeptides	1.417173e-05	5.246098e-06	0.0028963708	2.225105e-03
VANSD	Glycopeptides	1.225966e-05	5.084305e-06	0.0020734772	1.181320e-03
VANSG	Glycopeptides	1.290303e-05	NA	0.0010152180	NA
VANSL	Glycopeptides	7.339252e-06	0.000000e+00	0.0004555075	0.000000e+00
VANSM	Glycopeptides	9.232277e-06	2.657835e-07	0.0008780035	1.468848e-04
VANSO	Glycopeptides	1.108238e-05	5.385079e-07	0.0014847032	3.110583e-04
VANTC	Glycopeptides	2.264919e-05	1.651526e-05	0.0064839283	5.678150e-03
VANTG	Glycopeptides	9.409903e-06	3.923479e-07	0.0007559892	4.835521e-04
VANWA	Glycopeptides	8.568008e-06	1.246186e-06	0.0008441427	3.941481e-04
VANWB	Glycopeptides	1.055140e-05	0.000000e+00	0.0011779956	0.000000e+00
VANWG	Glycopeptides	3.580248e-05	1.714185e-05	0.0066335131	6.660075e-03
VANWI	Glycopeptides	1.491839e-05	0.000000e+00	0.0097420401	0.000000e+00
VANXA	Glycopeptides	1.334883e-05	5.481642e-06	0.0032344498	3.386972e-03
VANXB	Glycopeptides	1.407056e-05	5.966491e-06	0.0016466070	3.387947e-04
VANXM	Glycopeptides	2.170425e-05	3.751724e-06	0.0025497459	5.963595e-04
VANXYC	Glycopeptides	1.169516e-05	2.087525e-06	0.0036054145	3.432303e-03
VANXYG	Glycopeptides	3.100494e-05	1.521975e-05	0.0040890314	2.470229e-03
VANYA	Glycopeptides	9.419272e-06	9.876043e-07	0.0015780374	6.973976e-04
VANYB	Glycopeptides	8.970211e-06	0.000000e+00	0.0010228339	0.000000e+00
VANYD	Glycopeptides	1.421373e-05	4.124685e-06	0.0080057149	1.084433e-02
VANYF	Glycopeptides	1.774606e-05	1.211721e-05	0.0021632696	2.372860e-03
VANZA	Glycopeptides	9.338346e-06	8.632267e-07	0.0035982166	6.255017e-04
VARG	Betalactams	1.160335e-05	0.000000e+00	0.0036445179	0.000000e+00
VATA	MLS	1.135718e-05	0.000000e+00	0.0017518945	0.000000e+00
VATF	MLS	1.046892e-05	9.008608e-07	0.0014787394	2.770298e-04
VGA	Multi-drug_resistance	6.905088e-06	5.139163e-07	0.0018305355	2.138200e-03
VIM	Betalactams	1.282546e-05	5.731677e-06	0.0020413993	1.273932e-03
VMLR	Multi-drug_resistance	7.223057e-06	0.000000e+00	0.0008064073	0.000000e+00
VPH	Mycobacterium_tuberculosis-specific_Drug	4.644164e-06	1.252432e-07	0.0004303582	6.307200e-05
WUS	Betalactams	1.289567e-05	0.000000e+00	0.0015928345	0.000000e+00
YEM	Betalactams	9.675847e-06	0.000000e+00	0.0035778528	0.000000e+00
YRC	Betalactams	1.179066e-05	0.000000e+00	0.0018187607	0.000000e+00
ZBMA	Glycopeptides	1.062220e-05	2.109045e-06	0.0020667163	5.048959e-04
ZOG	Betalactams	1.160335e-05	0.000000e+00	0.0036445179	0.000000e+00
