# Supplementary material for: Metagenomic analysis of the faecal microbiota and AMR in roe deer in Western Pomerania
Source: Sci Rep. 2025 Mar 18;15:9288. doi: 10.1038/s41598-025-93602-4 (PMC11920406; doi:10.1038/s41598-025-93602-4)
Supplement: Supplementary file 5 — Supplementary Material 5 [file 41598_2025_93602_MOESM5_ESM.csv]

	W1	W2	W3	W4	W5	W6	W7	W8	W9	W10	W11	W12	W13	W14	W15	F1	F2	F3	F4	F6	F7	F8	F9	F10	F12	F13	F15
W1	0	0.171406035220844	0.292236725159944	0.18779979893207	0.286740252377362	0.215443646396421	0.222659516757001	0.264264427011132	0.371737412208778	0.176293904192158	0.191367364970235	0.186803491460664	0.191075922889905	0.24154925623916	0.246751412259145	0.167985496427429	0.256807842255654	0.200783280253549	0.216208516714151	0.248668384765631	0.250626148744442	0.279648293895961	0.335699806972555	0.180136737028179	0.231182848606636	0.238158662911091	0.186539518014306
W2	0.171406035220844	0	0.30502837018196	0.161109086263517	0.27648189277481	0.2054277247784	0.184501994960865	0.264565233971947	0.355106301872001	0.168223432633115	0.155229119787845	0.172924591799046	0.150682892967952	0.216102484309871	0.236844662392404	0.158052107289505	0.2538461408657	0.150162041976476	0.216076999046777	0.239458653920663	0.258324320326326	0.266851057002455	0.324611096691563	0.151537646835222	0.210980923945774	0.222152118769556	0.143904383960788
W3	0.292236725159944	0.30502837018196	0	0.220069087681785	0.355853110432596	0.235112985963919	0.217189772147092	0.188867795043053	0.418900950002275	0.259604402712783	0.276476881538652	0.224105880058758	0.306205040319965	0.321476299052805	0.269776145087697	0.256783144812095	0.174331322507648	0.295683514114974	0.187561264803634	0.161755701439239	0.152482931506195	0.350250479297169	0.367082167260042	0.295128782550236	0.328039866119757	0.310752500105163	0.331329442084175
W4	0.18779979893207	0.161109086263517	0.220069087681785	0	0.310271834262828	0.193835578865408	0.142249529542365	0.196160549321715	0.390268333143072	0.165353151229035	0.177114065512898	0.137528714500159	0.189774664625512	0.255480631315668	0.222389718155372	0.1390897310956	0.19237453429307	0.170152415964308	0.16657813713257	0.166496126786131	0.162027333573039	0.304943983562323	0.347014403614224	0.194244364499771	0.248707238757363	0.254208045519752	0.203031688477721
W5	0.286740252377362	0.27648189277481	0.355853110432596	0.310271834262828	0	0.23520251131194	0.321384810564502	0.341701219024411	0.21912915287967	0.251720668941849	0.242302419602995	0.295312768532417	0.235677037803989	0.205356163263189	0.261072257124546	0.26662297544972	0.341475037720415	0.269092328626775	0.314685664230715	0.356047293080654	0.348301260358346	0.213110384261596	0.196654032465109	0.228179922837754	0.198567125375542	0.207606998650153	0.244759508048616
W6	0.215443646396421	0.2054277247784	0.235112985963919	0.193835578865408	0.23520251131194	0	0.2021101490862	0.203898936260853	0.332588185496911	0.15512764595023	0.173065469896236	0.172543579180188	0.219381371168588	0.207219522935045	0.1935614553379	0.161904306308848	0.205901527018875	0.21704926370635	0.158254045165431	0.240234618623163	0.209711390011158	0.263259012699239	0.296033256453519	0.197665845343349	0.200541425277514	0.203665104354484	0.23845230095009
W7	0.222659516757001	0.184501994960865	0.217189772147092	0.142249529542365	0.321384810564502	0.2021101490862	0	0.181487862959595	0.400567668176651	0.190548074337003	0.20216699617912	0.156987232392913	0.23116450918247	0.273413368791085	0.23483682238475	0.178612688210924	0.18294929055344	0.196799372100531	0.166012760645765	0.170535022562257	0.169450442106551	0.314714873526389	0.36512033667623	0.218726885026808	0.271838063695012	0.266880785469887	0.223392893580086
W8	0.264264427011132	0.264565233971947	0.188867795043053	0.196160549321715	0.341701219024411	0.203898936260853	0.181487862959595	0	0.403434259903748	0.222917723209811	0.234704843757891	0.206090897342257	0.276247769246143	0.287197973915544	0.247058055444443	0.219088739426057	0.168878473351299	0.256227760607145	0.169147781751356	0.188658811149869	0.158081376516934	0.311701073920921	0.354273229481507	0.25697210913097	0.286758801424174	0.265969545588486	0.293157921171741
W9	0.371737412208778	0.355106301872001	0.418900950002275	0.390268333143072	0.21912915287967	0.332588185496911	0.400567668176651	0.403434259903748	0	0.344794862386247	0.327769764098885	0.37647491085612	0.306571076386319	0.290231993866322	0.340082511514175	0.344092579482317	0.394983430668715	0.349707232377369	0.391746297683789	0.420177530290068	0.408918877151702	0.259428878974096	0.191167490864384	0.320225508892738	0.273358931326955	0.278397642615117	0.331686044863342
W10	0.176293904192158	0.168223432633115	0.259604402712783	0.165353151229035	0.251720668941849	0.15512764595023	0.190548074337003	0.222917723209811	0.344794862386247	0	0.122924235586213	0.161082378536429	0.170248311248146	0.184473013396313	0.190765595894354	0.120537589043249	0.213524937944598	0.178619974735547	0.179340960324506	0.2402298872928	0.217308801921093	0.243341133727655	0.296691081512212	0.150357430782543	0.183821509475559	0.190072482939488	0.17917231365655
W11	0.191367364970235	0.155229119787845	0.276476881538652	0.177114065512898	0.242302419602995	0.173065469896236	0.20216699617912	0.234704843757891	0.327769764098885	0.122924235586213	0	0.167129628195465	0.149013416236077	0.166384783655201	0.18230690766618	0.128129902813072	0.221131374384896	0.172188279095462	0.198930979233805	0.252804109578839	0.224871460415383	0.244618303939394	0.281536285598717	0.122372361944075	0.16757447370933	0.170618620582109	0.156680069627872
W12	0.186803491460664	0.172924591799046	0.224105880058758	0.137528714500159	0.295312768532417	0.172543579180188	0.156987232392913	0.206090897342257	0.37647491085612	0.161082378536429	0.167129628195465	0	0.19849561625514	0.238262779322677	0.212995834967239	0.133018165341425	0.196704375313952	0.180083166799125	0.139420009675821	0.19142121390667	0.164681012267723	0.289135374840574	0.332452744650987	0.182414247585394	0.247009997307474	0.244862332303129	0.20299623064899
W13	0.191075922889905	0.150682892967952	0.306205040319965	0.189774664625512	0.235677037803989	0.219381371168588	0.23116450918247	0.276247769246143	0.306571076386319	0.170248311248146	0.149013416236077	0.19849561625514	0	0.185646964663265	0.229524013124262	0.179540116308269	0.284855299793887	0.185577760933191	0.226336869717064	0.272423973276132	0.267199255012659	0.223488149475468	0.269846426842885	0.152865661189425	0.165358708395255	0.181565911028743	0.15923506117105
W14	0.24154925623916	0.216102484309871	0.321476299052805	0.255480631315668	0.205356163263189	0.207219522935045	0.273413368791085	0.287197973915544	0.290231993866322	0.184473013396313	0.166384783655201	0.238262779322677	0.185646964663265	0	0.208595516389068	0.199040410356581	0.277531653878547	0.22893487364279	0.25694874413059	0.305358076416826	0.299950105895169	0.217468107881641	0.244872127503266	0.177170635077069	0.143848932391874	0.153215969665453	0.192082932969494
W15	0.246751412259145	0.236844662392404	0.269776145087697	0.222389718155372	0.261072257124546	0.1935614553379	0.23483682238475	0.247058055444443	0.340082511514175	0.190765595894354	0.18230690766618	0.212995834967239	0.229524013124262	0.208595516389068	0	0.214581804793677	0.227614395369457	0.244474387787521	0.223448691981158	0.265393259073881	0.243065585363097	0.254931381430813	0.287101640627272	0.201119764644718	0.224029845457134	0.214178157860451	0.227288548390237
F1	0.167985496427429	0.158052107289505	0.256783144812095	0.1390897310956	0.26662297544972	0.161904306308848	0.178612688210924	0.219088739426057	0.344092579482317	0.120537589043249	0.128129902813072	0.133018165341425	0.179540116308269	0.199040410356581	0.214581804793677	0	0.210712725664615	0.155557245962001	0.183548478580049	0.213179595029515	0.204103238159208	0.263366752883388	0.307167671052694	0.150856772986056	0.194105865381543	0.212940360316443	0.175410282563907
F2	0.256807842255654	0.2538461408657	0.174331322507648	0.19237453429307	0.341475037720415	0.205901527018875	0.18294929055344	0.168878473351299	0.394983430668715	0.213524937944598	0.221131374384896	0.196704375313952	0.284855299793887	0.277531653878547	0.227614395369457	0.210712725664615	0	0.254716560826071	0.18326894911311	0.168427262436086	0.160041769143046	0.304315028084331	0.344333963042866	0.249753905361758	0.282879029770187	0.285028002390475	0.28197285590192
F3	0.200783280253549	0.150162041976476	0.295683514114974	0.170152415964308	0.269092328626775	0.21704926370635	0.196799372100531	0.256227760607145	0.349707232377369	0.178619974735547	0.172188279095462	0.180083166799125	0.185577760933191	0.22893487364279	0.244474387787521	0.155557245962001	0.254716560826071	0	0.223670643420488	0.230838042526515	0.241438520468869	0.264291941442012	0.322438391699092	0.169630771158064	0.212545975082202	0.221652306054262	0.164328836639098
F4	0.216208516714151	0.216076999046777	0.187561264803634	0.16657813713257	0.314685664230715	0.158254045165431	0.166012760645765	0.169147781751356	0.391746297683789	0.179340960324506	0.198930979233805	0.139420009675821	0.226336869717064	0.25694874413059	0.223448691981158	0.183548478580049	0.18326894911311	0.223670643420488	0	0.178277481833606	0.145763103944396	0.303595163619391	0.334262433643716	0.222575799659865	0.249749671323708	0.239720131124768	0.253869050623995
F6	0.248668384765631	0.239458653920663	0.161755701439239	0.166496126786131	0.356047293080654	0.240234618623163	0.170535022562257	0.188658811149869	0.420177530290068	0.2402298872928	0.252804109578839	0.19142121390667	0.272423973276132	0.305358076416826	0.265393259073881	0.213179595029515	0.168427262436086	0.230838042526515	0.178277481833606	0	0.140158395593825	0.340746510735587	0.380941331320325	0.253372562011663	0.311903666630841	0.312090004167578	0.273589065360593
F7	0.250626148744442	0.258324320326326	0.152482931506195	0.162027333573039	0.348301260358346	0.209711390011158	0.169450442106551	0.158081376516934	0.408918877151702	0.217308801921093	0.224871460415383	0.164681012267723	0.267199255012659	0.299950105895169	0.243065585363097	0.204103238159208	0.160041769143046	0.241438520468869	0.145763103944396	0.140158395593825	0	0.326281118290133	0.365886769233504	0.25626334615075	0.299761977059682	0.293263345521268	0.290555091552628
F8	0.279648293895961	0.266851057002455	0.350250479297169	0.304943983562323	0.213110384261596	0.263259012699239	0.314714873526389	0.311701073920921	0.259428878974096	0.243341133727655	0.244618303939394	0.289135374840574	0.223488149475468	0.217468107881641	0.254931381430813	0.263366752883388	0.304315028084331	0.264291941442012	0.303595163619391	0.340746510735587	0.326281118290133	0	0.237809684991004	0.22806007209669	0.204235028795047	0.212633952654267	0.257358266185899
F9	0.335699806972555	0.324611096691563	0.367082167260042	0.347014403614224	0.196654032465109	0.296033256453519	0.36512033667623	0.354273229481507	0.191167490864384	0.296691081512212	0.281536285598717	0.332452744650987	0.269846426842885	0.244872127503266	0.287101640627272	0.307167671052694	0.344333963042866	0.322438391699092	0.334262433643716	0.380941331320325	0.365886769233504	0.237809684991004	0	0.274503208681019	0.234826508328672	0.249132338235045	0.306205549042595
F10	0.180136737028179	0.151537646835222	0.295128782550236	0.194244364499771	0.228179922837754	0.197665845343349	0.218726885026808	0.25697210913097	0.320225508892738	0.150357430782543	0.122372361944075	0.182414247585394	0.152865661189425	0.177170635077069	0.201119764644718	0.150856772986056	0.249753905361758	0.169630771158064	0.222575799659865	0.253372562011663	0.25626334615075	0.22806007209669	0.274503208681019	0	0.14695370240671	0.167034825531388	0.145423409834868
F12	0.231182848606636	0.210980923945774	0.328039866119757	0.248707238757363	0.198567125375542	0.200541425277514	0.271838063695012	0.286758801424174	0.273358931326955	0.183821509475559	0.16757447370933	0.247009997307474	0.165358708395255	0.143848932391874	0.224029845457134	0.194105865381543	0.282879029770187	0.212545975082202	0.249749671323708	0.311903666630841	0.299761977059682	0.204235028795047	0.234826508328672	0.14695370240671	0	0.139898086684406	0.193858233268242
F13	0.238158662911091	0.222152118769556	0.310752500105163	0.254208045519752	0.207606998650153	0.203665104354484	0.266880785469887	0.265969545588486	0.278397642615117	0.190072482939488	0.170618620582109	0.244862332303129	0.181565911028743	0.153215969665453	0.214178157860451	0.212940360316443	0.285028002390475	0.221652306054262	0.239720131124768	0.312090004167578	0.293263345521268	0.212633952654267	0.249132338235045	0.167034825531388	0.139898086684406	0	0.196526308107714
F15	0.186539518014306	0.143904383960788	0.331329442084175	0.203031688477721	0.244759508048616	0.23845230095009	0.223392893580086	0.293157921171741	0.331686044863342	0.17917231365655	0.156680069627872	0.20299623064899	0.15923506117105	0.192082932969494	0.227288548390237	0.175410282563907	0.28197285590192	0.164328836639098	0.253869050623995	0.273589065360593	0.290555091552628	0.257358266185899	0.306205549042595	0.145423409834868	0.193858233268242	0.196526308107714	0
